# Supplementary material for: Sleep traits, fat accumulation, and glycemic traits in relation to gastroesophageal reflux disease: A Mendelian randomization study
Source: Front Nutr. 2023 Feb 21;10:1106769. doi: 10.3389/fnut.2023.1106769 (PMC9988956; doi:10.3389/fnut.2023.1106769)
Supplement: Supplementary file 1 [file Data_Sheet_1.xlsx]

## Sheet: S1
Supplementary Table1：Data source for multivariable MR study
Phenotype	Consortium	Sample size	GWAS ID
Body mass index	GIANT	339224	ieu-a-2
Insomnia	UK Biobank	113006	ebi-a-GCST004695
Sleep duration	MRC-IEU	460099	ukb-b-4424
Body fat percentage	A GWAS meta-analysis	65831	ebi-a-GCST003435
Visceral adipose tissue volume	UK Biobank	32860	ebi-a-GCST90016671
Gastroesophageal reflux disease	A GWAS meta-analysis	367441	ebi-a-GCST90000514
GIANT, Genetic Investigation of Anthropometric Traits; GWAS genome-wide association studies. The data were extracted from the MRC IEU Open GWAS database.
References: 1.The MRC IEU OpenGWAS data infrastructure. Ben Elsworth, Matthew Lyon, Tessa Alexander, Yi Liu, Peter Matthews, Jon Hallett, et al. bioRxiv 2020.08.10.244293v1. doi: 10.1101/2020.08.10.244293 2.The MR-Base platform supports systematic causal inference across the human phenome. Hemani G, Zheng J, Elsworth B, Wade KH, Baird D, Haberland V, et al. The MR-Base Collaboration. eLife 2018;7…

## Sheet: S2 
Supplementary Table 2: SNP instruments for causal association of insomnia with gastroesophageal reflux disease
SNP	effect_allele	other_allele	beta.exposure	beta.outcome	eaf.exposure	eaf.outcome	se.outcome	se.exposure	pval.exposure	pval.outcome
rs699844	A	G	0.0601539	0.0391557	0.9195	0.914746	0.00870145	0.011	4.11e-08	6.8e-06
rs742760	A	T	0.0430595	0.0300225	0.8155	0.814597	0.00620029	0.008	2.48e-08	1.28e-06
rs62264767	A	C	0.064851	0.0290143	0.8531	0.848429	0.00671698	0.008	1.63e-14	1.56e-05
rs1147852	A	G	0.0392207	0.0219354	0.3095	0.309761	0.0052125	0.006	9.94e-10	2.57e-05
rs1927902	T	C	0.0525924	0.0206176	0.2542	0.25385	0.00552488	0.007	1.15e-14	0.00019013
rs35322724	A	C	0.0487902	0.0202985	0.5774	0.584484	0.00490391	0.006	3.75e-16	3.48e-05
rs12030482	A	T	0.0411419	0.0193613	0.2201	0.221785	0.00580645	0.007	8.16e-09	0.000854673
rs908668	T	C	0.0497421	0.0191589	0.2081	0.212108	0.0058922	0.007	1.41e-11	0.00114768
rs715338	A	G	0.0411419	0.0184249	0.5776	0.578485	0.00488623	0.006	7.85e-12	0.000162738
rs6562066	T	C	0.0392207	0.0183385	0.3688	0.357347	0.00502273	0.006	1.38e-10	0.00026112
rs17025198	A	G	0.0411419	0.0173487	0.2043	0.204678	0.00595982	0.007	2.19e-08	0.00360338
rs6808140	T	C	0.0392207	0.0162616	0.5053	0.534695	0.00483131	0.006	5.35e-11	0.000762974
rs1038093	T	C	0.0392207	0.0159325	0.6282	0.630691	0.0049821	0.006	2.47e-10	0.00138411
rs35539975	A	G	0.0421012	0.0157536	0.7785	0.761688	0.00565749	0.007	4.49e-09	0.00536006
rs11090039	A	G	0.0392207	0.0157471	0.2871	0.287124	0.00532727	0.007	1.82e-09	0.00311724
rs1580173	A	G	0.0334348	0.0151647	0.5608	0.582965	0.00488152	0.006	2.28e-08	0.00189278
rs10756571	T	C	0.0363319	0.0140787	0.6853	0.678727	0.00519245	0.006	1.8e-08	0.00670039
rs55772859	A	C	0.0421012	0.0140627	0.3106	0.348198	0.00504612	0.006	4.82e-11	0.00532255
rs12605642	T	G	0.0353671	0.0140485	0.4864	0.464398	0.00482264	0.006	2.13e-09	0.0035794
rs62158170	A	G	0.0657877	0.0131537	0.7856	0.780694	0.00581241	0.007	1.2e-19	0.0236331
rs1530938	A	G	0.0363319	0.0127653	0.4423	0.446865	0.00484844	0.006	8.82e-10	0.00846662
rs5877	T	C	0.0363319	0.0121975	0.6691	0.67213	0.00513166	0.006	1.23e-08	0.0174586
rs667730	T	C	0.0334348	0.0121847	0.5788	0.579352	0.00486063	0.006	2.26e-08	0.012182
rs324017	A	C	0.0392207	0.012113	0.294	0.23592	0.0056719	0.007	1.61e-09	0.03271
rs12310246	A	G	0.0449734	0.011591	0.2489	0.24681	0.00558067	0.007	4.74e-11	0.0378025
rs6465151	T	C	0.0563803	0.0108207	0.1134	0.114109	0.00758644	0.009	1.9e-09	0.153777
rs4592425	T	G	0.0401818	0.0107405	0.6965	0.693373	0.00523057	0.006	4.31e-10	0.0400322
rs16903122	T	C	0.0554347	0.00942439	0.2487	0.250022	0.00555257	0.007	9.04e-16	0.0896396
rs1620977	A	G	0.0516432	0.00909179	0.2696	0.267472	0.00543953	0.007	2.27e-14	0.0946368
rs10955647	T	G	0.0334348	0.00907878	0.5321	0.533869	0.00481712	0.006	1.84e-08	0.0594717
rs176644	T	G	0.0353671	0.00902085	0.4036	0.404748	0.00491527	0.006	9.49e-09	0.0664661
rs34967082	A	G	0.0353671	0.0088102	0.4136	0.460272	0.00481539	0.006	4.34e-09	0.0673101
rs11756035	C	G	0.0506931	0.00879527	0.1281	0.132112	0.00719198	0.009	1.29e-08	0.221357
rs12666306	A	G	0.0421012	0.0076111	0.5017	0.506574	0.00482379	0.006	2.24e-12	0.114606
rs17005118	A	G	0.0421012	0.0074135	0.264	0.264784	0.00545688	0.007	6.13e-10	0.174285
rs6601080	A	G	0.0353671	0.00736627	0.6762	0.627865	0.00498719	0.006	2.21e-08	0.139665
rs6019663	T	C	0.0401818	0.00673339	0.293	0.294313	0.00527467	0.007	6.47e-10	0.201761
rs6702604	A	G	-0.036664	0.00534253	0.5843	0.585258	0.00488408	0.006	1.3e-09	0.274013
rs10947690	A	G	-0.0470916	0.00530957	0.7408	0.737884	0.00547574	0.007	4.04e-12	0.332219
rs871994	A	C	0.0353671	0.00514088	0.4352	0.436218	0.00484141	0.006	5.5e-09	0.2883
rs62429521	A	C	0.0506931	0.00509275	0.1456	0.148435	0.00677013	0.008	1.78e-09	0.451908
rs13138995	A	G	0.0344014	0.00493209	0.3896	0.389356	0.00495369	0.006	1.97e-08	0.319426
rs6510033	A	G	-0.036664	0.00490518	0.7253	0.726204	0.00539334	0.007	4.66e-08	0.363092
rs11149313	A	G	0.0401818	0.00486805	0.7297	0.729822	0.00543474	0.007	2.38e-09	0.370397
rs116466468	T	C	0.0440169	0.00483144	0.7593	0.756446	0.00560192	0.007	2.11e-10	0.388433
rs6888135	A	C	0.0382587	0.00481907	0.4965	0.495925	0.00481409	0.006	1.21e-10	0.316809
rs647905	T	C	0.0334348	0.0042763	0.5409	0.541246	0.00482545	0.006	2.87e-08	0.375512
rs2598293	T	C	0.0353671	0.00427217	0.4763	0.478115	0.0048098	0.006	2.48e-09	0.374423
rs35110063	A	G	0.0392207	0.00411608	0.4266	0.431233	0.00484675	0.006	8.82e-11	0.395745
rs11119409	T	C	-0.0345914	0.00362051	0.5866	0.587624	0.00489202	0.006	1.19e-08	0.459249
rs11588755	A	G	-0.0345914	0.00228132	0.522	0.541138	0.00482474	0.006	5.14e-09	0.636328
rs492858	T	C	-0.0661398	0.00147233	0.0759	0.077505	0.00900432	0.011	3.46e-09	0.870114
rs28611339	T	G	0.0582689	0.000892341	0.1282	0.134826	0.0070547	0.009	8.46e-11	0.899345
rs1167132	T	C	0.0353671	0.000843941	0.3917	0.392042	0.00492575	0.006	8.73e-09	0.863962
rs17367725	T	C	-0.0356272	-0.000485939	0.3513	0.351882	0.00503962	0.006	9.29e-09	0.923184
rs7475916	C	G	-0.036664	-0.00155686	0.3533	0.355333	0.00504133	0.006	6.7e-09	0.757459
rs11605348	A	G	-0.0449974	-0.00216313	0.3495	0.349775	0.00503589	0.006	7.01e-13	0.667529
rs7571486	A	G	-0.0387408	-0.00290412	0.251	0.263405	0.00544667	0.007	1.4e-08	0.593901
rs72899452	T	C	0.0741794	-0.0030265	0.0648	0.064475	0.00979411	0.012	1e-09	0.757312
rs214934	A	T	-0.0377019	-0.00374222	0.3123	0.314924	0.00516598	0.006	3.16e-09	0.468822
rs823247	T	C	-0.036664	-0.00405086	0.479	0.482406	0.00482505	0.006	5.25e-10	0.401162
rs4702	A	G	-0.0481404	-0.00444489	0.5562	0.5566	0.00485106	0.006	6.78e-16	0.359524
rs17223714	A	G	0.0459289	-0.00447482	0.7885	0.786735	0.00588265	0.007	2.44e-10	0.446848
rs8180457	T	C	-0.0555127	-0.00453497	0.1573	0.161257	0.00656243	0.008	1.12e-11	0.489534
rs55972276	A	C	0.0732505	-0.00454344	0.1366	0.137755	0.00697418	0.009	4.19e-17	0.514746
rs8076183	T	C	-0.0377019	-0.00546226	0.4485	0.448521	0.00485405	0.006	2.75e-10	0.260462
rs12912299	T	C	-0.0429075	-0.00598997	0.4893	0.4889	0.00483271	0.006	4.42e-13	0.215174
rs728017	A	G	-0.0345914	-0.00627978	0.3864	0.388795	0.00492953	0.006	9.51e-09	0.202695
rs7599697	T	C	-0.036664	-0.00752931	0.3583	0.354975	0.00502862	0.006	5e-09	0.134318
rs6589988	A	G	-0.0377019	-0.00761023	0.6757	0.677237	0.00514458	0.006	4.7e-09	0.139067
rs10758593	A	G	-0.0356272	-0.00789092	0.3989	0.39715	0.00491148	0.006	4.9e-09	0.108136
rs3184470	A	G	-0.0377019	-0.00886963	0.3507	0.351313	0.00505899	0.006	9.73e-10	0.079561
rs11803128	A	G	-0.040822	-0.00909233	0.6541	0.638886	0.00501162	0.006	6.85e-11	0.0696402
rs910187	A	G	-0.0345914	-0.0091147	0.373	0.3749	0.00496589	0.006	1.63e-08	0.066437
rs10944696	A	G	-0.0377019	-0.00974647	0.2978	0.308178	0.00522048	0.007	7.99e-09	0.0619056
rs521484	A	G	-0.0397809	-0.0102127	0.7668	0.748111	0.00553769	0.007	1.53e-08	0.0651508
rs4664299	T	C	-0.040822	-0.011183	0.2349	0.233578	0.0056805	0.007	4.95e-09	0.0489914
rs1536053	T	C	-0.0377019	-0.0119666	0.3157	0.316013	0.00519134	0.006	6.04e-09	0.0211602
rs224029	T	C	-0.0387408	-0.0122353	0.3995	0.397701	0.00491242	0.006	2.51e-10	0.01275
rs16990210	T	C	-0.0460439	-0.0124999	0.8478	0.847896	0.0066999	0.008	1.97e-08	0.0620855
rs190073	A	G	-0.0335568	-0.0132347	0.4141	0.418007	0.00488348	0.006	2.86e-08	0.0067262
rs524859	A	G	-0.0439519	-0.0146963	0.3601	0.36147	0.00500797	0.006	1.48e-12	0.00333987
rs11001276	A	T	-0.0377019	-0.0149156	0.74	0.755669	0.00560955	0.007	2.52e-08	0.00783791
rs2389631	A	C	-0.0397809	-0.0154671	0.6666	0.66723	0.00510845	0.006	2.03e-10	0.00246383
rs10761240	A	G	-0.0429075	-0.0155663	0.3963	0.398274	0.00491718	0.006	2.12e-12	0.00154707
rs17083297	A	C	-0.0439519	-0.0165581	0.1766	0.176088	0.00630915	0.008	1.6e-08	0.00867881
rs7214267	A	G	-0.0439519	-0.0166928	0.581	0.576076	0.00488092	0.006	5.09e-13	0.000626167
rs6119267	C	G	-0.05975	-0.0173497	0.6891	0.688063	0.00521468	0.006	2.32e-20	0.000877566
rs4502882	T	C	-0.0387408	-0.0173699	0.6578	0.656322	0.00505822	0.006	7.96e-10	0.000594758
rs17520265	A	G	-0.0910194	-0.0183308	0.0342	0.038332	0.0127932	0.016	2.87e-08	0.1519
rs6967168	T	G	-0.0439519	-0.0188523	0.7544	0.75275	0.00556915	0.007	1.39e-10	0.000711459
rs13010288	T	G	-0.05975	-0.0192325	0.1326	0.134602	0.00705551	0.009	9.26e-12	0.00641283
rs314281	T	C	-0.0429075	-0.0193793	0.4531	0.443734	0.00483774	0.006	6.03e-13	6.18e-05
rs2089358	T	C	-0.040822	-0.0200455	0.7038	0.703839	0.00528314	0.007	2.75e-10	0.000148098
rs1031654	A	C	-0.0512933	-0.0204164	0.7996	0.798672	0.00601005	0.007	3.88e-12	0.000681193
rs2838787	A	G	-0.0356272	-0.0204339	0.3924	0.393377	0.00495766	0.006	7.65e-09	3.76e-05
rs671985	A	G	-0.0377019	-0.020653	0.4516	0.449678	0.00483632	0.006	2.79e-10	1.95e-05
rs9527083	A	G	-0.0758017	-0.0216262	0.6705	0.666684	0.00513874	0.006	1.61e-32	2.57e-05
rs17643634	T	C	-0.05975	-0.0221293	0.165	0.169579	0.00647188	0.008	1.34e-13	0.000627841
rs60565673	T	G	-0.0429075	-0.022673	0.6211	0.623117	0.00496648	0.006	1.59e-12	4.99e-06
rs1289939	T	C	-0.040822	-0.022802	0.2325	0.23193	0.00569944	0.007	6e-09	6.31e-05
rs10947428	T	C	-0.0682788	-0.0232184	0.7858	0.782369	0.00585429	0.007	9.06e-21	7.31e-05
rs694786	T	C	-0.0439519	-0.0245649	0.4605	0.476108	0.00481486	0.006	1.97e-13	3.36e-07
rs9889282	A	C	-0.0418642	-0.0259877	0.6129	0.610668	0.00494209	0.006	4.7e-12	1.45e-07
rs4709655	T	C	-0.0544562	-0.0319856	0.1191	0.12377	0.0073708	0.009	3.09e-09	1.43e-05

## Sheet: S3 
Supplementary Table 3: SNP instruments for causal association of sleep duration with gastroesophageal reflux disease
SNP	effect_allele	other_allele	beta.exposure	beta.outcome	eaf.exposure	eaf.outcome	se.outcome	se.exposure	pval.exposure	pval.outcome
rs915416	C	G	1.156	0.00615478	0.29	0.291558	0.00528993	0.15	9.9e-15	0.244631
rs56372231	T	C	1.017	-0.00473639	0.334	0.335671	0.00509957	0.144	2.2e-12	0.353002
rs2079070	C	G	1.053	-0.0212144	0.265	0.264839	0.00545738	0.154	7.5e-12	0.000101368
rs3095508	C	A	0.921	-0.0104754	0.594	0.592756	0.0048946	0.138	3.1e-11	0.0323385
rs73219758	G	A	0.984	-6.31e-05	0.708	0.706304	0.00528675	0.15	5.6e-11	0.990475
rs4592416	G	A	0.881	-0.00955291	0.464	0.404985	0.00490522	0.136	9.3e-11	0.0514754
rs365663	A	G	0.878	0.00240945	0.546	0.56236	0.00487061	0.137	1e-10	0.620819
rs1517572	C	A	0.879	-0.00748366	0.581	0.580807	0.0048832	0.138	1.5e-10	0.125391
rs7915425	T	C	1.144	-0.000587699	0.175	0.174178	0.00634661	0.179	2e-10	0.926221
rs8038326	A	G	0.955	-0.000946897	0.727	0.727104	0.00540122	0.152	2.8e-10	0.860835
rs9382445	T	C	0.872	-0.000288999	0.623	0.622054	0.00495111	0.14	4.8e-10	0.953453
rs4767550	G	A	0.858	0.000839789	0.414	0.414168	0.00490221	0.139	6.3e-10	0.863981
rs11885663	T	C	0.973	0.0100966	0.248	0.246688	0.00558257	0.157	8.6e-10	0.0705148
rs1991556	G	A	0.994	-0.00279155	0.774	0.775525	0.00576774	0.163	1e-09	0.62839
rs4128364	C	T	0.876	0.00218224	0.339	0.338574	0.00508019	0.143	1.4e-09	0.667516
rs10483350	G	A	1.042	-0.00539009	0.195	0.195199	0.00608549	0.172	1.5e-09	0.375764
rs11602180	C	T	1.095	-0.0111049	0.837	0.837522	0.00652797	0.184	2.3e-09	0.0889201
rs2192528	A	G	0.802	-0.00720275	0.48	0.48061	0.00481842	0.136	2.7e-09	0.134957
rs205024	T	C	0.83	-0.00851318	0.384	0.383176	0.00494504	0.14	3.9e-09	0.0851491
rs12567114	A	G	0.89	-0.00482799	0.276	0.303545	0.00525898	0.152	4.3e-09	0.358595
rs11621908	C	T	1.446	0.00279825	0.917	0.917207	0.00880793	0.25	5.6e-09	0.750715
rs374153	C	T	1.057	0.00337517	0.158	0.158069	0.00659282	0.186	9.1e-09	0.608688
rs17427571	A	G	0.83	-0.00273343	0.684	0.684429	0.00517353	0.146	1.3e-08	0.597257
rs7806045	T	C	0.887	-0.0184145	0.755	0.752648	0.00556664	0.158	1.4e-08	0.000939637
rs35531607	C	T	0.77	-0.00356786	0.474	0.496698	0.00482137	0.136	1.5e-08	0.459294
rs7644809	T	C	0.784	0.0144051	0.422	0.420612	0.0048931	0.138	1.6e-08	0.00324048
rs9345234	C	A	0.781	0.0032084	0.578	0.577958	0.00488466	0.138	1.8e-08	0.51129
rs55658675	C	T	0.788	-0.00839611	0.645	0.615755	0.00494553	0.142	2e-08	0.0895612
rs11567976	T	C	0.768	-0.00427831	0.571	0.573632	0.00485515	0.137	2.1e-08	0.378215
rs1553132	G	A	0.87	-0.016216	0.258	0.247303	0.00557918	0.155	2.5e-08	0.00365469
rs2231265	G	A	0.897	0.000725434	0.772	0.771736	0.00572865	0.162	2.7e-08	0.899231
rs174560	C	T	0.815	0.0111694	0.314	0.353521	0.00503294	0.146	2.8e-08	0.0264692
rs10173260	C	T	0.77	-0.0130117	0.606	0.606082	0.00492299	0.139	2.9e-08	0.00821656
rs34354917	C	A	0.825	0.00410037	0.71	0.7104	0.00532611	0.15	3.9e-08	0.441382
rs10761674	C	T	0.74	-0.00923338	0.477	0.477613	0.00481874	0.136	4.2e-08	0.0553465
rs11190970	G	A	0.923	-0.00883902	0.799	0.810995	0.00614614	0.169	4.6e-08	0.150394

## Sheet: S4 
Supplementary Table 4: SNP instruments for causal association of short sleep duration with gastroesophageal reflux disease
SNP	effect_allele	other_allele	beta.exposure	beta.outcome	eaf.exposure	eaf.outcome	se.outcome	se.exposure	pval.exposure	pval.outcome
rs1229762	C	T	-0.037	-0.0268035	0.34	0.335789	0.0051034	0.0064	1e-12	1.5e-07
rs12518468	T	C	-0.031	-0.00717872	0.67	0.672357	0.00512584	0.0065	8.5e-09	0.161365
rs12567114	G	A	0.036	0.00482799	0.72	0.696455	0.00525898	0.0064	4.1e-09	0.358595
rs12661667	C	T	-0.028	-0.00437377	0.74	0.736842	0.00545907	0.0065	2.8e-08	0.423019
rs17005118	G	A	-0.03	-0.0074135	0.74	0.735216	0.00545688	0.0065	2.5e-09	0.174285
rs17388803	A	C	-0.053	0.000153992	0.89	0.89515	0.00794155	0.0098	6.5e-10	0.984529
rs205024	C	T	0.031	0.00851318	0.62	0.616824	0.00494504	0.0065	2.7e-08	0.0851491
rs2820313	A	G	-0.031	-0.0254987	0.66	0.644472	0.00502069	0.006	2.3e-09	3.8e-07
rs2863957	C	A	0.054	0.0141062	0.78	0.787451	0.005895	0.0073	2.6e-18	0.0167155
rs3776864	A	C	0.031	0.00540838	0.67	0.6654	0.00510512	0.0065	1.7e-08	0.289416
rs4585442	A	G	-0.031	-0.00456162	0.69	0.689414	0.00520661	0.006	8.1e-10	0.380963
rs5757675	G	T	0.034	0.00596944	0.26	0.250245	0.00557367	0.0069	2.7e-09	0.284167
rs59779556	T	G	0.025	-0.00115394	0.55	0.562216	0.00484602	0.006	2e-08	0.811787
rs60882754	A	T	0.055	0.00847323	0.94	0.939935	0.0101164	0.0122	1.8e-08	0.402269

## Sheet: S5 
Supplementary Table 5: SNP instruments for causal association of body fat percentage with gastroesophageal reflux disease
SNP	effect_allele	other_allele	beta.exposure	beta.outcome	eaf.exposure	eaf.outcome	se.outcome	se.exposure	pval.exposure	pval.outcome
rs4788099	G	A	0.0269	0.021527	0.3826	0.402596	0.0049069	0.0047	1.21e-08	1.15e-05
rs543874	G	A	0.0315	0.0169174	0.1915	0.207418	0.00592467	0.0058	4.53e-08	0.00429794
rs6567160	C	T	0.0341	0.00480265	0.25	0.233057	0.00569313	0.0053	1.33e-10	0.3989
rs6755502	C	T	0.0392	0.0320062	0.8315	0.829096	0.00638317	0.0061	1.41e-10	5.33e-07
rs6857	T	C	-0.048	-0.0226604	0.1609	0.171332	0.00639204	0.0083	6.84e-09	0.000392455
rs693839	T	C	-0.0283	-0.0154796	0.6803	0.703279	0.00526944	0.0049	6.56e-09	0.0033075
rs9906944	T	C	-0.0333	-0.0266857	0.3276	0.340031	0.00509898	0.006	2.86e-08	1.66e-07

## Sheet: S6 
Supplementary Table 6: SNP instruments for causal association of visceral adipose tissue with gastroesophageal reflux disease
SNP	effect_allele	other_allele	beta.exposure	beta.outcome	eaf.exposure	eaf.outcome	se.outcome	se.exposure	pval.exposure	pval.outcome
rs13393304	A	G	-0.044471	-0.0321331	0.877396	0.17119	0.0063798	0.003277	6.12e-42	4.74e-07
rs539515	C	A	0.037989	0.0169174	0.805312	0.207418	0.00592467	0.003052	1.43e-35	0.00429794
rs11030112	A	G	0.031329	0.00918609	0.75599	0.321576	0.00514174	0.002648	2.65e-32	0.0740065
rs72892910	T	G	0.036156	0.0288916	0.820288	0.169475	0.00640765	0.003304	7.24e-28	6.52e-06
rs7498665	G	A	0.026914	0.0216004	0.738618	0.403729	0.00491005	0.002528	1.83e-26	1.09e-05
rs4808762	C	T	0.028893	0.0185671	0.791134	0.289462	0.00530742	0.00273	3.55e-26	0.000468177
rs10182458	G	A	0.026141	0.0109653	0.441494	0.490895	0.0048098	0.002481	5.9e-26	0.0226209
rs2307111	C	T	-0.026014	-0.0246363	0.384385	0.393074	0.0049264	0.002536	1.08e-24	5.71e-07
rs7132908	A	G	0.025531	0.019981	0.748003	0.383854	0.00494457	0.002547	1.19e-23	5.32e-05
rs3784692	C	T	-0.024385	-0.0202953	0.462859	0.396126	0.00492187	0.002531	5.7e-22	3.73e-05
rs669696	A	C	-0.02424	-0.0195197	0.714058	0.409338	0.00490367	0.002518	6.15e-22	6.87e-05
rs17770336	T	C	0.024723	0.00792377	0.790136	0.326482	0.00512642	0.002641	7.85e-21	0.122184
rs7156625	A	G	0.026865	0.0140893	0.804712	0.223104	0.00578143	0.00298	1.99e-19	0.0148105
rs6096886	G	A	-0.02839	-0.0300658	0.826677	0.190353	0.0061307	0.003156	2.35e-19	9.38e-07
rs6739755	A	G	0.022714	0.0165743	0.708267	0.397491	0.00492563	0.002541	3.95e-19	0.00076572
rs2678204	G	T	0.023059	0.0272295	0.744808	0.338529	0.00508917	0.002615	1.16e-18	8.77e-08
rs9358912	T	G	-0.024581	-0.0220246	0.634385	0.27173	0.0054045	0.002789	1.22e-18	4.6e-05
rs2304608	A	C	0.02986	0.00489623	0.701478	0.156726	0.0066159	0.003408	1.91e-18	0.459257
rs35060985	A	G	0.023354	0.0217275	0.700679	0.316443	0.00516906	0.002675	2.52e-18	2.63e-05
rs1591726	T	C	0.022329	0.0102041	0.589058	0.320236	0.00514851	0.002655	4.06e-17	0.0474843
rs1652376	T	G	-0.020877	-0.0235202	0.389776	0.464082	0.0048247	0.002483	4.17e-17	1.09e-06
rs1225060	A	G	0.02316	0.0204062	0.835064	0.278818	0.00536947	0.002779	7.88e-17	0.000144457
rs62190394	T	C	0.021935	0.0177357	0.723642	0.327468	0.00513053	0.002668	2.02e-16	0.000546437
rs62084234	G	A	0.025467	0.0234103	0.703275	0.195324	0.00606519	0.003125	3.68e-16	0.000113488
rs117151227	C	T	-0.06175	-0.0372936	0.977236	0.027966	0.0146506	0.007611	4.95e-16	0.0109114
rs62261725	G	A	-0.021448	-0.0141958	0.711062	0.323292	0.00514823	0.002648	5.52e-16	0.00582586
rs12477088	C	T	-0.020348	-0.012383	0.533147	0.410334	0.0048857	0.002516	6.17e-16	0.0112593
rs4239060	A	G	-0.025591	-0.0155304	0.864617	0.176553	0.0063318	0.003183	8.98e-16	0.0141765
rs879620	C	T	-0.020561	-0.00479685	0.34405	0.384985	0.0049629	0.002558	9.02e-16	0.333773
rs2744973	T	C	0.021408	0.0275865	0.591254	0.302469	0.00523731	0.002696	2.01e-15	1.38e-07
rs10756714	G	A	-0.019681	-0.0185745	0.621805	0.444569	0.00483976	0.002499	3.35e-15	0.000124091
rs7550711	T	C	0.061533	0.0364374	0.98782	0.026101	0.0151172	0.007867	5.2e-15	0.0159382
rs13062093	G	T	0.019749	0.0267224	0.631589	0.366269	0.00498206	0.002569	1.51e-14	8.15e-08
rs4482463	C	A	0.03618	0.00930704	0.777756	0.076211	0.00909704	0.004715	1.68e-14	0.306268
rs8015400	C	A	-0.019946	-0.0106028	0.552516	0.320989	0.0051551	0.00265	5.22e-14	0.0397091
rs11880870	G	A	-0.018489	-0.0247442	0.321086	0.480517	0.00482506	0.002476	8.09e-14	2.92e-07
rs55726687	A	G	0.022673	0.00803781	0.848442	0.201	0.00599385	0.003036	8.12e-14	0.179917
rs1928496	C	T	-0.02106	-0.00746769	0.745607	0.258238	0.00549244	0.002827	9.3e-14	0.173947
rs10896012	C	T	0.022404	0.0291166	0.863219	0.218094	0.00583916	0.003008	9.46e-14	6.15e-07
rs9522285	A	G	0.018717	0.0187605	0.716254	0.417191	0.00488737	0.002514	9.61e-14	0.000123751
rs66679256	T	C	0.018499	0.00831375	0.555911	0.468034	0.00482336	0.002497	1.29e-13	0.0847735
rs40067	A	G	-0.024457	-0.029285	0.738419	0.170232	0.00640574	0.003314	1.59e-13	4.84e-06
rs3843540	C	T	-0.025588	-0.0237553	0.597644	0.148387	0.00676045	0.003487	2.17e-13	0.000441652
rs653958	G	A	0.018684	-0.000354366	0.683906	0.377013	0.00498613	0.002566	3.28e-13	0.943342
rs62104473	T	C	0.019245	0.0110344	0.832468	0.329497	0.00512363	0.002646	3.5e-13	0.0312694
rs2481665	C	T	-0.017842	-0.00946084	0.813498	0.437141	0.00483454	0.00249	7.82e-13	0.0503559
rs9641499	A	C	-0.017768	-0.0079778	0.603435	0.433472	0.00484746	0.002501	1.2e-12	0.0998114
rs577525	T	C	-0.017668	-0.018306	0.402955	0.436773	0.00484442	0.002498	1.52e-12	0.000157601
rs72663503	T	C	0.020887	0.0189352	0.881589	0.228715	0.00572779	0.002958	1.65e-12	0.000946869
rs1834144	A	C	-0.018118	-0.00769107	0.554912	0.374946	0.00496609	0.002568	1.72e-12	0.12145
rs13337177	T	G	-0.022824	-0.00905671	0.790935	0.180379	0.00628831	0.003245	2.02e-12	0.149798
rs245775	A	G	-0.01959	-0.0229873	0.759385	0.2704	0.00541014	0.002789	2.16e-12	2.15e-05
rs4929923	T	C	-0.017976	-0.0103657	0.532947	0.352974	0.00503324	0.002588	3.78e-12	0.0394521
rs2926614	T	C	-0.022405	-0.0152001	0.763978	0.182793	0.00625306	0.003232	4.16e-12	0.0150643
rs56356382	C	T	-0.021676	-0.017852	0.795128	0.229224	0.00576587	0.003156	6.51e-12	0.00196056
rs61910767	T	C	-0.022872	-0.0199157	0.946086	0.151404	0.00671256	0.003335	6.95e-12	0.00300795
rs719802	T	C	0.017379	0.0158073	0.493411	0.385679	0.00493958	0.00254	7.84e-12	0.00137363
rs7893571	G	T	-0.017855	-0.00658044	0.796126	0.335404	0.00512052	0.002632	1.17e-11	0.198753
rs7982447	C	T	0.020754	0.0236299	0.701877	0.206577	0.0059558	0.003081	1.62e-11	7.26e-05
rs7649970	T	C	0.025485	0.0179703	0.880192	0.121779	0.00733623	0.003791	1.78e-11	0.0143041
rs2172131	T	C	0.016871	0.0169111	0.70647	0.44111	0.00486069	0.002512	1.85e-11	0.000503014
rs4558773	A	G	0.017229	0.0120844	0.715655	0.365049	0.00500089	0.002576	2.24e-11	0.0156729
rs2926864	A	G	0.017481	0.019041	0.813498	0.338042	0.0050772	0.002624	2.68e-11	0.000176628
rs10187101	T	C	-0.017221	-0.0169875	0.711861	0.363298	0.00500263	0.002585	2.69e-11	0.000684495
rs8074454	C	G	0.017448	0.00785942	0.70627	0.67237	0.00512649	0.002638	3.75e-11	0.125251
rs72995085	C	T	-0.021479	-0.0311291	0.908746	0.187166	0.00617373	0.003248	3.77e-11	4.6e-07
rs704061	C	T	0.016452	0.0244548	0.500998	0.452933	0.00483101	0.00249	3.94e-11	4.15e-07
rs11679338	C	T	-0.017248	-0.0186531	0.715855	0.338223	0.00507194	0.002614	4.2e-11	0.000235348
rs7308188	C	T	-0.018701	-0.00307343	0.553914	0.254431	0.0055321	0.002854	5.7e-11	0.57851
rs4500930	T	C	0.01708	0.0180216	0.632388	0.341258	0.00506637	0.002608	5.75e-11	0.000374964
rs7822494	C	T	-0.016237	-0.0102109	0.549121	0.432319	0.00484749	0.002486	6.53e-11	0.0351682
rs684214	T	C	0.017916	0.0128137	0.769768	0.286347	0.00532441	0.002759	8.35e-11	0.016102
rs13192865	A	G	-0.018173	-0.00752359	0.813299	0.268265	0.00543227	0.002801	8.76e-11	0.166058
rs74934567	G	A	-0.021982	-0.011553	0.881989	0.147848	0.00678405	0.003411	1.16e-10	0.0885748
rs114067739	A	C	-0.036585	-0.0268806	0.97524	0.044142	0.0117212	0.005725	1.66e-10	0.0218288
rs9843340	C	T	-0.022145	-0.0116875	0.93131	0.149607	0.00675309	0.003469	1.74e-10	0.0835064
rs217669	C	T	0.017486	0.0172341	0.642372	0.273576	0.00539409	0.002783	3.32e-10	0.00139836
rs55769038	G	A	-0.015855	-0.0130871	0.372404	0.38286	0.0049436	0.002525	3.38e-10	0.00811428
rs13075615	T	C	-0.021721	-0.0235719	0.930711	0.149692	0.00673927	0.003473	3.97e-10	0.00046931
rs254024	T	G	0.015587	0.0244609	0.582867	0.437584	0.00484058	0.002495	4.19e-10	4.34e-07
rs10789334	A	G	-0.018469	-0.0309362	0.915136	0.227006	0.00574504	0.002957	4.24e-10	7.25e-08
rs6433243	T	C	0.016183	0.0145991	0.649361	0.351761	0.00503656	0.002596	4.56e-10	0.00374792
rs13263674	G	A	0.017056	0.000385971	0.861422	0.291805	0.00529148	0.002737	4.65e-10	0.941852
rs1474518	C	T	-0.018117	-0.0150379	0.761382	0.242352	0.00562003	0.002934	6.62e-10	0.0074559
rs2962082	A	G	-0.015355	-0.0119419	0.613618	0.521393	0.00481804	0.002488	6.72e-10	0.0131908
rs9925945	C	A	-0.017496	-0.0196535	0.781949	0.254883	0.00552706	0.002838	7.04e-10	0.00037673
rs2667761	C	T	-0.015918	-0.00873718	0.491813	0.361401	0.00503182	0.002584	7.27e-10	0.0824955
rs10773302	G	T	-0.017215	-0.0123195	0.803315	0.269798	0.00542716	0.002798	7.66e-10	0.0232092
rs11126734	A	C	-0.015361	-0.010214	0.654153	0.428561	0.00484804	0.0025	7.97e-10	0.035131
rs11776713	C	T	-0.015107	-0.0196213	0.626198	0.477833	0.00481543	0.002475	1.04e-09	4.61e-05
rs4148866	T	C	0.015278	0.0164068	0.603235	0.409997	0.00489601	0.002517	1.28e-09	0.000805063
rs2499468	C	A	-0.015629	-0.0109734	0.77476	0.345981	0.00506016	0.002605	1.98e-09	0.0301134
rs13097150	T	C	0.015351	0.00768731	0.699481	0.376988	0.00496243	0.002561	2.03e-09	0.121357
rs1762509	A	G	0.0157	0.0163115	0.77476	0.344131	0.00508244	0.002624	2.2e-09	0.00133021
rs2020942	T	C	0.015158	0.0107287	0.745008	0.396595	0.00492331	0.002536	2.28e-09	0.0293191
rs3803253	A	G	-0.016288	-0.0260275	0.797324	0.290397	0.00529095	0.002729	2.39e-09	8.69e-07
rs778094	G	A	0.014975	0.0062929	0.341653	0.422237	0.00487986	0.002514	2.57e-09	0.197201
rs78719460	A	G	0.015898	0.00920012	0.863618	0.309539	0.00519476	0.002676	2.83e-09	0.0765544
rs62183012	C	T	-0.016234	-0.0116901	0.879393	0.296806	0.00526035	0.002736	2.97e-09	0.0262627
rs12435171	G	A	0.01625	0.00606213	0.38758	0.280511	0.00535604	0.002739	2.98e-09	0.257706
rs9832402	G	A	-0.016956	-0.00586087	0.685304	0.252365	0.00552452	0.002858	2.99e-09	0.288743
rs2472297	T	C	0.016566	0.011047	0.934305	0.267108	0.00543309	0.002795	3.08e-09	0.0420233
rs754635	C	G	-0.023016	0.00765871	0.765575	0.886102	0.00757061	0.00389	3.28e-09	0.311712
rs2102278	G	A	0.015695	0.0122465	0.455072	0.28428	0.0053318	0.002657	3.48e-09	0.0216257
rs9569934	T	C	-0.018832	-0.0120662	0.773363	0.183267	0.00623312	0.003201	4.04e-09	0.0528896
rs1559677	G	A	0.014851	0.00804559	0.441494	0.396506	0.00491671	0.002528	4.22e-09	0.101761
rs55911231	T	C	0.014803	0.0079541	0.558706	0.467247	0.00482701	0.00252	4.25e-09	0.0993871
rs60377014	T	C	-0.020335	-0.00702648	0.881589	0.154787	0.00664596	0.003468	4.53e-09	0.290395
rs2804477	A	G	0.021072	0.00452165	0.848642	0.135887	0.00702518	0.003614	5.52e-09	0.519812
rs7586854	T	C	-0.01449	-0.00823408	0.397564	0.454915	0.00483021	0.002486	5.6e-09	0.088249
rs12200046	T	C	0.021769	0.0191329	0.93151	0.125736	0.00726078	0.003741	5.9e-09	0.00841124
rs2799465	C	T	0.021307	0.0297833	0.711262	0.132531	0.0071027	0.003663	6.02e-09	2.75e-05
rs12409875	A	G	-0.014311	-0.00526328	0.644369	0.478391	0.00484977	0.002473	7.21e-09	0.277805
rs247975	T	C	-0.014386	-0.0262273	0.630791	0.469439	0.00482007	0.002489	7.46e-09	5.29e-08
rs3826408	T	C	0.014336	0.00169325	0.613419	0.456132	0.00482339	0.002485	7.95e-09	0.725551
rs11917587	A	G	0.01441	-0.00273023	0.483626	0.429452	0.00485691	0.002506	8.94e-09	0.574025
rs17589357	C	T	-0.019914	-0.00777313	0.936901	0.152117	0.00673631	0.003482	1.07e-08	0.248535
rs7773094	C	T	-0.017653	-0.0266922	0.738419	0.203547	0.00598422	0.003098	1.21e-08	8.18e-06
rs10510025	T	C	0.016399	0.00978241	0.633586	0.246479	0.00559173	0.002888	1.36e-08	0.080214
rs7849553	C	A	0.014133	0.0159165	0.592851	0.448538	0.00483355	0.002492	1.42e-08	0.000991539
rs4807179	G	A	-0.014609	-0.0183955	0.39397	0.368559	0.00501457	0.002578	1.45e-08	0.000244068
rs11173521	T	G	0.014127	-0.000582925	0.398163	0.417833	0.00488223	0.002514	1.93e-08	0.904961
rs12632423	A	G	-0.022742	-0.0128415	0.839856	0.103604	0.00790994	0.004061	2.14e-08	0.104491
rs4842920	T	G	-0.015407	0.00569959	0.882188	0.282185	0.00534952	0.00276	2.38e-08	0.286677
rs7724430	A	C	0.013927	0.00419027	0.469649	0.452639	0.00483794	0.002503	2.65e-08	0.38642
rs4872376	C	T	-0.013799	-0.00322661	0.551917	0.481134	0.00481421	0.002481	2.67e-08	0.502713
rs7864091	A	G	0.018599	0.0138943	0.828474	0.16288	0.00651204	0.003353	2.92e-08	0.0328723
rs17682873	T	C	0.019578	0.00883704	0.924321	0.14421	0.00684743	0.003536	3.07e-08	0.196856
rs4809221	G	A	-0.014607	-0.0152583	0.651757	0.287113	0.00531857	0.00264	3.15e-08	0.00411955
rs916289	T	C	-0.013815	-0.0209962	0.713658	0.450813	0.00483434	0.0025	3.26e-08	1.4e-05
rs2448916	A	C	-0.014048	-0.00970869	0.471645	0.41153	0.00490667	0.00255	3.6e-08	0.0478531
rs4419475	T	A	0.013869	0.0147418	0.417931	0.378173	0.0049801	0.00252	3.71e-08	0.00307489
rs10057588	G	A	-0.014532	-0.0214031	0.691693	0.320429	0.00515247	0.002643	3.84e-08	3.27e-05
rs59066241	G	T	0.021192	0.0208273	0.766773	0.122015	0.00737787	0.003872	4.42e-08	0.00475839
rs12101386	T	G	-0.016409	-0.0217073	0.858027	0.218843	0.00583286	0.00301	4.98e-08	0.000198002
rs7788950	A	G	-0.017485	-0.0164478	0.811102	0.180143	0.00626073	0.003207	4.99e-08	0.00861073

## Sheet: S7
Supplementary Table 7: SNP instruments for causal association of type 2 diabetes with gastroesophageal reflux disease
SNP	effect_allele	other_allele	beta.exposure	beta.outcome	eaf.exposure	eaf.outcome	se.outcome	se.exposure	pval.exposure	pval.outcome
rs17631783	T	C	-0.0487	-0.0199792	0.26346	0.26301	0.00547999	0.0089	3.95e-08	0.000266514
rs9844972	C	G	0.0956	0.0326794	0.0697229	0.071165	0.00946754	0.0148	1.03e-10	0.000557006
rs13239186	T	C	0.0539	0.0171248	0.302029	0.32094	0.00516501	0.0085	2.7e-10	0.000914661
rs6059662	G	A	0.0446	0.0165284	0.663176	0.654097	0.005083	0.0079	1.51e-08	0.00114715
rs10100265	C	A	-0.0491	-0.0154664	0.61049	0.612803	0.00494265	0.0079	6.29e-10	0.00175307
rs13330951	G	A	-0.0456	-0.0145112	0.488314	0.485201	0.00482002	0.0081	1.54e-08	0.00260729
rs17411031	G	C	-0.045	-0.0164863	0.261729	0.26109	0.00547785	0.0081	3.04e-08	0.00261571
rs10114341	C	T	-0.0409	-0.0133435	0.440754	0.438071	0.00484679	0.0072	1.15e-08	0.00590432
rs7561798	G	A	0.04	0.0130846	0.482171	0.479273	0.00481467	0.0072	2.79e-08	0.00657446
rs963740	T	A	-0.0479	-0.0136393	0.294299	0.294565	0.00527375	0.0086	2.23e-08	0.0097022
rs10077431	A	C	-0.0487	-0.0142846	0.214668	0.220634	0.00581598	0.0089	4.75e-08	0.0140459
rs7144011	T	G	0.0482	0.0141312	0.221063	0.222619	0.00578691	0.0085	1.64e-08	0.014609
rs2296173	G	A	0.065	0.0143669	0.212011	0.210675	0.00589001	0.0087	7.66e-14	0.0147197
rs1899951	T	C	-0.1118	0.0176035	0.123288	0.122809	0.00731532	0.0109	1.64e-24	0.0161109
rs12910825	G	A	0.0517	0.0119739	0.360391	0.35691	0.00502227	0.0074	2.16e-12	0.0171179
rs2493394	G	A	0.073	0.0179007	0.107338	0.108595	0.00771561	0.0113	1.15e-10	0.0203376
rs1496653	G	A	-0.0769	0.013237	0.204782	0.204299	0.0059539	0.0088	2.57e-18	0.0261993
rs7572970	G	A	0.059	0.0118355	0.722047	0.721596	0.00536385	0.0087	1.39e-11	0.027347
rs1801214	T	C	0.0903	0.0108177	0.599585	0.59764	0.00493569	0.0074	5.52e-34	0.0283995
rs7929543	C	A	0.0828	0.0187117	0.0831599	0.083038	0.00870994	0.0138	2.2e-09	0.0316884
rs7756992	G	A	0.1297	-0.0114738	0.266896	0.265107	0.00543756	0.0078	6e-62	0.0348498
rs4622883	G	A	-0.0435	-0.00932294	0.508544	0.505159	0.0048103	0.0078	3.02e-08	0.052609
rs5215	T	C	-0.0678	0.00968203	0.639941	0.641055	0.005015	0.0073	2.09e-20	0.0535303
rs6767484	G	A	0.1209	0.00982073	0.312261	0.312825	0.00518278	0.0076	2.7e-56	0.0581085
rs6795735	T	C	-0.0558	-0.00889946	0.410912	0.405521	0.0049022	0.0073	1.63e-14	0.0694624
rs2246618	T	C	0.0513	-0.00924648	0.307253	0.305	0.00522495	0.0084	1.2e-09	0.0767803
rs3217992	T	C	0.0527	0.00879841	0.369901	0.366196	0.00500095	0.0073	7.23e-13	0.0785181
rs622217	C	T	-0.0485	-0.00841347	0.483932	0.482295	0.00481887	0.0077	3.13e-10	0.0808221
rs10974438	C	A	0.0591	-0.00878829	0.351215	0.349558	0.00504484	0.0075	3.01e-15	0.0815023
rs7729395	T	C	0.1373	-0.0183237	0.0509409	0.053821	0.0106895	0.016	1.1e-17	0.0864948
rs17405722	A	G	0.087	0.0149638	0.0741526	0.075574	0.00910326	0.0146	2.28e-09	0.10022
rs8068804	A	G	0.0587	-0.00819289	0.325097	0.327347	0.0051282	0.0078	4.41e-14	0.110129
rs8108269	G	T	0.0644	-0.00851318	0.281015	0.278986	0.0053675	0.0079	3.11e-16	0.112726
rs17791513	G	A	-0.1027	-0.015574	0.0605985	0.061869	0.0100236	0.0148	4.61e-12	0.12025
rs1758632	G	C	0.0491	0.00753848	0.623407	0.6225	0.00495563	0.0081	1.36e-09	0.128211
rs11925227	A	G	-0.0534	0.00935086	0.183439	0.187977	0.00619844	0.0095	2.25e-08	0.131405
rs2299383	T	C	0.0412	0.00678239	0.423455	0.424698	0.00488665	0.0073	1.49e-08	0.165155
rs2943656	G	A	0.0902	0.00682461	0.635133	0.63583	0.00499913	0.0074	6.7e-34	0.172204
rs12970134	A	G	0.0555	0.00716984	0.26512	0.266727	0.00543044	0.008	5.31e-12	0.186733
rs7607777	T	G	-0.137	0.00981269	0.105906	0.10657	0.00779722	0.0125	9.4e-28	0.208216
rs9940149	A	G	-0.058	-0.00789346	0.178556	0.177748	0.00628552	0.0095	9.29e-10	0.209182
rs7240767	C	T	0.0451	-0.00618776	0.383677	0.38827	0.00493725	0.0081	2.16e-08	0.210104
rs1359790	A	G	-0.0796	-0.00660298	0.2867	0.288584	0.00531623	0.008	2.8e-23	0.21422
rs16988333	G	A	-0.0745	-0.0102359	0.0904035	0.093258	0.00827241	0.013	9.17e-09	0.215955
rs12945601	C	T	-0.048	0.00612736	0.613603	0.619929	0.00497979	0.008	1.72e-09	0.21853
rs2908282	A	G	0.0552	0.0077047	0.177395	0.178381	0.00629233	0.0094	4.25e-09	0.220779
rs10830963	G	C	0.0909	0.00647947	0.275768	0.275715	0.00537637	0.008	5.85e-30	0.228136
rs11708067	G	A	-0.0965	-0.00673101	0.23899	0.244669	0.00558795	0.0086	5.93e-29	0.228374
rs2925979	C	T	-0.0534	-0.00627463	0.70085	0.699054	0.00524464	0.0078	9.06e-12	0.231545
rs340874	C	T	0.0626	-0.00579525	0.563904	0.57101	0.00484736	0.0073	8.41e-18	0.231873
rs6960043	C	T	0.064	0.00573513	0.521837	0.525412	0.00482112	0.0071	3.61e-19	0.23421
rs7685296	T	C	-0.0511	0.00636962	0.279365	0.278341	0.0053747	0.0081	2.32e-10	0.235973
rs12299509	G	A	0.0467	-0.00542082	0.478622	0.469497	0.00482945	0.0073	2.09e-10	0.261671
rs9369425	A	G	-0.0546	0.00592081	0.708185	0.707849	0.00527965	0.0085	1.13e-10	0.262101
rs4812829	A	G	0.0532	-0.00727874	0.160871	0.158656	0.00658322	0.0095	2.44e-08	0.268877
rs243019	C	T	0.0566	0.00532202	0.455831	0.454609	0.00483778	0.0071	2.29e-15	0.271291
rs2261181	T	C	0.0985	0.00896588	0.09647	0.095375	0.00820592	0.0118	9.18e-17	0.274564
rs3756784	G	T	0.0505	0.00632929	0.185838	0.18831	0.00616291	0.0091	2.59e-08	0.304423
rs12617659	T	C	-0.0685	-0.00692273	0.147238	0.148974	0.00676484	0.0103	2.83e-11	0.306147
rs2796441	A	G	-0.0715	0.00479756	0.416458	0.420325	0.00487372	0.0073	1.96e-22	0.324932
rs17086692	T	G	-0.0467	-0.00499473	0.313426	0.310521	0.0051946	0.0084	2.48e-08	0.336289
rs55966194	G	C	-0.0526	-0.00519964	0.281312	0.261667	0.00547471	0.0088	2.25e-09	0.342236
rs17168486	T	C	0.0742	0.00600931	0.173603	0.173304	0.00637862	0.0094	2.18e-15	0.34614
rs2237892	T	C	-0.096	-0.00875721	0.0624896	0.06426	0.0098622	0.0157	8.75e-10	0.374564
rs11257655	T	C	0.0737	-0.00521764	0.206773	0.207598	0.00595247	0.0087	1.97e-17	0.380731
rs7177055	A	G	0.0647	0.00454954	0.718289	0.718956	0.00535422	0.0079	2.75e-16	0.395487
rs10811661	C	T	-0.1569	-0.00504479	0.173605	0.173012	0.00635817	0.0098	4.13e-58	0.427524
rs72802358	C	G	-0.1168	-0.00596019	0.101594	0.115918	0.00751996	0.0133	1.97e-18	0.428021
rs2294120	G	A	-0.0443	-0.00376455	0.455879	0.456292	0.00482874	0.0079	1.62e-08	0.435617
rs780094	C	T	0.0692	-0.00384079	0.612845	0.618411	0.0049459	0.0074	5.16e-21	0.437418
rs1111875	T	C	-0.0948	0.00378663	0.408262	0.408434	0.0048953	0.0072	3.61e-39	0.439212
rs516946	C	T	0.0824	-0.00403931	0.760633	0.762797	0.00566078	0.0085	3.16e-22	0.475498
rs13389219	T	C	-0.0722	0.00340725	0.394368	0.393162	0.00492206	0.0074	2.11e-22	0.488786
rs11926707	C	T	0.0463	0.00340551	0.625556	0.621722	0.00498251	0.0082	1.69e-08	0.494296
rs7955901	T	C	-0.0444	0.00328096	0.556668	0.558055	0.00484637	0.0072	7.16e-10	0.49841
rs1050226	G	A	-0.0491	-0.00307565	0.406792	0.410628	0.00489168	0.0074	3.34e-11	0.529512
rs11098676	C	T	0.054	-0.003342	0.787639	0.792963	0.00592548	0.0096	2.03e-08	0.572751
rs10401969	C	T	0.0921	0.00498958	0.0765858	0.076937	0.00904218	0.0133	4.13e-12	0.581077
rs11107116	T	G	0.0467	0.00305939	0.219714	0.222277	0.00578681	0.0085	3.75e-08	0.597026
rs6515236	C	A	-0.0504	-0.00291805	0.24933	0.247633	0.00558397	0.0091	3.34e-08	0.601269
rs12088739	G	A	-0.0884	0.00413439	0.0898481	0.090491	0.0083876	0.013	9.79e-12	0.622071
rs4865796	A	G	0.053	-0.00196125	0.69309	0.692563	0.00521442	0.0078	1.33e-11	0.706828
rs753270	C	T	0.0528	-0.00175174	0.583535	0.583172	0.00489764	0.0079	2.7e-11	0.720591
rs4823182	G	A	0.0482	0.00180436	0.335748	0.332128	0.00510479	0.0077	3.36e-10	0.723741
rs3802177	A	G	-0.1217	-0.00179976	0.311281	0.310949	0.0051948	0.008	2.32e-52	0.729002
rs1127655	T	C	-0.0438	0.0016423	0.529064	0.530163	0.0048186	0.0079	2.47e-08	0.733235
rs2820426	G	A	0.0521	-0.00152817	0.610058	0.60575	0.00493026	0.0073	1.3e-12	0.756594
rs6878122	A	G	-0.0564	0.00156399	0.681791	0.680269	0.00515541	0.0079	1.19e-12	0.761609
rs735949	C	T	-0.0711	-0.00191609	0.14115	0.140319	0.00693696	0.0106	1.95e-11	0.782382
rs7786095	G	A	-0.0743	-0.00214741	0.10386	0.104311	0.00786634	0.0129	9.64e-09	0.784863
rs10740322	A	G	0.0477	0.00110099	0.687104	0.68653	0.00520506	0.0085	2.11e-08	0.832479
rs10842994	T	C	-0.0755	-0.00113603	0.197025	0.196723	0.00603817	0.0091	1.02e-16	0.850765
rs7845219	C	T	-0.0422	-0.000817697	0.492786	0.495751	0.00481447	0.0072	4.54e-09	0.865135
rs459193	G	A	0.0711	-0.000843664	0.745338	0.746683	0.005517	0.0083	8.81e-18	0.878461
rs6785040	C	T	-0.0633	-0.000789071	0.15066	0.115962	0.00751906	0.0111	1.26e-08	0.916421
rs576674	A	G	-0.0654	-0.000633868	0.832515	0.833393	0.00645625	0.0097	1.79e-11	0.92179
rs1061813	A	G	-0.0429	-0.000346078	0.537119	0.535461	0.00482442	0.0073	3.37e-09	0.942813
rs993380	G	A	-0.0507	-0.000322012	0.66555	0.667302	0.00510722	0.0081	4.59e-10	0.949726
rs840967	A	C	-0.0497	0.000239746	0.605922	0.606243	0.00492591	0.008	5.44e-10	0.961182
rs825476	T	C	0.0524	6.57e-05	0.580549	0.580948	0.00488028	0.0073	6.8e-13	0.989267

## Sheet: S8
Supplementary Table 8: SNP instruments for causal association of fasting glucose with gastroesophageal reflux disease
SNP	effect_allele	other_allele	beta.exposure	beta.outcome	eaf.exposure	eaf.outcome	se.outcome	se.exposure	pval.exposure	pval.outcome
rs1057394	A	G	-0.0124	0.00614382	0.625	0.634548	0.00500125	0.0018	1.91e-12	0.219275
rs10811660	A	G	-0.0223	-0.00504479	0.165	0.173012	0.00635817	0.0022	7.94e-25	0.427524
rs10830963	G	C	0.0772	0.00647947	0.286	0.275715	0.00537637	0.0019	1e-200	0.228136
rs10838524	G	A	-0.0238	-0.000739777	0.52	0.558767	0.00484035	0.0016	1.56e-40	0.878528
rs10838693	C	G	0.0177	-0.0060394	0.314	0.346464	0.00504614	0.0018	3.44e-23	0.231371
rs10974438	C	A	0.0198	-0.00878829	0.38	0.349558	0.00504484	0.0017	9.85e-31	0.0815023
rs11603349	C	T	-0.0236	0.0193931	0.168	0.177769	0.00628492	0.0022	3.12e-25	0.00203109
rs11619319	G	A	0.0173	-0.000873331	0.234	0.220408	0.0058069	0.002	3.41e-20	0.880453
rs11708067	G	A	-0.0281	-0.00673101	0.177	0.244669	0.00558795	0.002	1.63e-43	0.228374
rs12055786	T	C	0.012	0.00756962	0.384	0.40137	0.00491231	0.0017	1.17e-11	0.123329
rs1260326	C	T	0.0282	-0.00380969	0.587	0.607139	0.00492172	0.0017	4.48e-65	0.438897
rs12784552	G	A	-0.0329	-0.0125314	0.076	0.090348	0.00839909	0.003	2.86e-31	0.135701
rs12888855	A	C	-0.0135	-0.00320949	0.189	0.229748	0.00570757	0.002	6.02e-12	0.573897
rs1604038	T	C	-0.0198	0.0169144	0.288	0.283775	0.00532689	0.0018	4.47e-28	0.00149689
rs16851397	G	A	-0.0327	0.00391072	0.045	0.047873	0.0112747	0.0042	1.26e-12	0.728697
rs16913693	G	T	-0.0394	0.00815582	0.029	0.025026	0.0153662	0.0049	2.82e-16	0.595584
rs17168486	T	C	0.028	0.00600931	0.176	0.173304	0.00637862	0.0021	4.17e-36	0.34614
rs17265513	C	T	0.0158	-0.00251321	0.204	0.200309	0.00601282	0.0021	5.1e-14	0.675966
rs17437560	T	C	-0.0175	-0.0205707	0.11	0.094477	0.0082381	0.0032	3.33e-08	0.0125242
rs174583	T	C	-0.0168	0.012379	0.375	0.355209	0.00502582	0.0017	3.37e-22	0.0137746
rs1820176	C	T	-0.0247	0.0151575	0.296	0.284609	0.00532249	0.002	1.91e-34	0.004402
rs189548	A	G	-0.0123	-0.00253436	0.723	0.716204	0.00534377	0.002	2.81e-09	0.63531
rs194518	A	G	0.0102	-0.000243434	0.52	0.54582	0.00482601	0.0018	8.76e-09	0.95977
rs2075423	T	G	-0.0161	0.00892708	0.376	0.333883	0.00511159	0.0017	3.18e-21	0.0807347
rs2238435	G	C	-0.0112	0.00479685	0.619	0.615015	0.0049629	0.0019	3.82e-09	0.333773
rs2461385	C	T	-0.0217	-0.00349171	0.852	0.845925	0.00665528	0.0024	2.73e-19	0.599824
rs2839671	A	G	-0.016	-0.00655769	0.164	0.17686	0.00629799	0.0022	8.38e-14	0.297767
rs3829109	A	G	-0.0163	-0.000788329	0.276	0.273985	0.00543873	0.002	1.09e-15	0.884752
rs4862423	T	C	0.0123	-0.00558068	0.401	0.399763	0.00492973	0.0019	4.45e-10	0.257615
rs507666	A	G	0.0164	0.00223493	0.189	0.207713	0.00593206	0.0021	6.99e-17	0.706357
rs537183	T	C	0.0663	0.00501412	0.64	0.654328	0.00504661	0.0017	1e-200	0.320437
rs58925536	T	C	0.0306	-0.0113048	0.032	0.035252	0.0130354	0.0053	5.82e-09	0.38581
rs6113722	A	G	-0.0424	0.00938525	0.066	0.036416	0.0128468	0.0044	7.66e-25	0.465051
rs6538804	G	C	-0.0142	-0.00312676	0.377	0.393138	0.00496461	0.0019	9.41e-14	0.528819
rs6598541	G	A	-0.0114	-0.0130168	0.648	0.644634	0.00503591	0.0017	4.12e-12	0.00974339
rs6662924	A	C	0.0143	0.00151406	0.198	0.173379	0.00634447	0.0023	3.34e-10	0.811383
rs6808574	C	T	0.0127	0.0038391	0.606	0.609895	0.00493971	0.0017	7.21e-14	0.437046
rs7095788	T	C	-0.0106	-0.00168938	0.358	0.357013	0.00502162	0.0018	1.98e-09	0.736553
rs7163757	T	C	-0.0217	0.00529716	0.433	0.430036	0.00485537	0.0016	2.64e-36	0.275277
rs7178572	G	A	0.0121	0.00583232	0.679	0.713188	0.00531182	0.0018	7.09e-10	0.272209
rs7708285	A	G	-0.0133	0.0027497	0.686	0.691129	0.00521054	0.0019	1.25e-09	0.597694
rs78132593	A	C	-0.0147	-0.000789184	0.203	0.218533	0.00581202	0.0022	2.6e-10	0.891991
rs7903146	T	C	0.0259	-0.00515021	0.307	0.290234	0.00529292	0.0019	1.99e-35	0.330535
rs9348441	A	T	0.0176	-0.0116058	0.272	0.261932	0.00547065	0.0018	4.4e-20	0.0338821

## Sheet:  S9
Supplementary Table 9: SNP instruments for causal association of fasting insulin with gastroesophageal reflux disease
SNP	effect_allele	other_allele	beta.exposure	beta.outcome	eaf.exposure	eaf.outcome	se.outcome	se.exposure	pval.exposure	pval.outcome
rs12454712	C	T	-0.0142	0.00847467	0.398	0.37619	0.00498691	0.0025	1.78e-09	0.0892483
rs1260326	C	T	0.0231	-0.00380969	0.587	0.607139	0.00492172	0.0019	8.42e-38	0.438897
rs13389219	T	C	-0.0199	0.00340725	0.409	0.393162	0.00492206	0.0019	5.84e-28	0.488786
rs1474696	G	A	0.0147	0.00395049	0.476	0.535069	0.00481883	0.0018	3.02e-16	0.412329
rs17036126	T	C	0.0209	0.0159221	0.129	0.131402	0.00712578	0.003	1.28e-10	0.0254548
rs2943646	G	A	0.025	0.00539245	0.623	0.646435	0.00502428	0.0019	8.47e-39	0.283146
rs35000407	G	T	-0.0258	0.0176566	0.117	0.122063	0.00733166	0.0028	1.5e-21	0.0160284
rs3775380	G	A	0.0119	0.000803773	0.5	0.466502	0.0048197	0.0018	1.48e-11	0.867553
rs459193	G	A	0.0181	-0.000843664	0.715	0.746683	0.005517	0.0021	1.12e-18	0.878461
rs4865796	A	G	0.0165	-0.00196125	0.707	0.692563	0.00521442	0.002	7.33e-17	0.706828
rs6487237	A	C	0.0154	-0.0127995	0.79	0.803375	0.00606175	0.0026	4.68e-09	0.0347272
rs6674544	A	G	0.0177	-0.00110273	0.574	0.590546	0.00489769	0.002	6.97e-21	0.821861
rs7133378	A	G	-0.0127	0.0123353	0.339	0.317419	0.00517152	0.002	6e-11	0.0170683
rs75179845	C	T	0.0216	-0.0175695	0.079	0.050434	0.0110345	0.0035	6.05e-11	0.111332
rs860598	A	G	0.0177	0.000507928	0.824	0.842064	0.0065811	0.0025	6.88e-12	0.938481
rs9884482	C	T	0.0125	-0.00670546	0.392	0.371204	0.00497288	0.0019	2.88e-11	0.177528
